# Supplementary material for: Cyberchondria, Health Anxiety, and Sleep Quality: An Observational Cross-Sectional Study of Adults with and Without Psychosomatic Disorders
Source: Healthcare (Basel). 2026 May 15;14(10):1356. doi: 10.3390/healthcare14101356 (PMC13205929; doi:10.3390/healthcare14101356)
Supplement: Supplementary file 1 [file healthcare-14-01356-s001.zip]

Archive with 1 entries (1 files):
- healthcare-4278173-supplementary.pdf
